# Supplementary material for: Bacopa monnieri and Their Bioactive Compounds Inferred Multi-Target Treatment Strategy for Neurological Diseases: A Cheminformatics and System Pharmacology Approach
Source: Biomolecules. 2020 Apr 2;10(4):536. doi: 10.3390/biom10040536 (PMC7225932; doi:10.3390/biom10040536)
Supplement: Supplementary file 1 [file biomolecules-10-00536-s001.zip]

Archive with 5 entries (5 files):
- Supplementary Figure 1 alzheimer's disease pathway.png
- Supplementary Figure 2 SCA.png
- Table S1 Canonical SMILES.doc
- Table S2 Compound and targets.doc
- Table S3 BM merged target pdf.pdf
